# Supplementary material for: Heat shock proteins (HSP 90, 70, 60, and 27) in Galleria mellonella (Lepidoptera) hemolymph are affected by infection with Conidiobolus coronatus (Entomophthorales)
Source: PLoS One. 2020 Feb 6;15(2):e0228556. doi: 10.1371/journal.pone.0228556 (PMC7004346; doi:10.1371/journal.pone.0228556)
Supplement: S1 Table — Gate 1- all cells, gate 2- cells that contain HSP; F24- larvae sampled immediately after 24-hour exposure to fungal infection; F48- larvae sampled 24 hours after 24-hour exposure. (XLSX) [file pone.0228556.s001.xlsx]

## Sheet: Arkusz1
			gate 1 events	gate 2 events	%	% mean	% SD
	HSP 90	control	115826	13781	11.898
			152487	16014	10.5019
			101475	17458	17.2042	13.2014	2.88727
		F24	35619	3716	10.4326
			28625	3875	13.5371
			21425	4210	19.6499	14.5399	3.82917
		F48	46721	27823	59.5514
			42584	28354	66.5837
			47501	25014	52.6599	59.5983	5.68444
	HSP 70	control	89168	10963	12.2948
			92568	10461	11.3009
			86021	9357	10.8776	11.4911	0.593992
		F24	45837	5345	11.6609
			49854	6254	12.5446
			44502	6425	14.4376	12.881	1.15826
		F48	57072	5776	10.1205
			54697	6787	12.4084
			58214	6601	11.3392	11.2894	0.934659
	HSP 60	control	108586	11617	10.6984
			110354	12548	11.3707
			96254	13954	14.4971	12.1887	1.65515
		F24	101441	26477	26.1009
			135840	28586	21.0439
			106587	31054	29.1349	25.4265	3.33738
		F48	99901	39783	39.8224
			96587	39654	41.0552
			98021	36248	36.9798	39.2858	1.70649
	HSP 27	control	25913	2983	11.5116
			26547	2358	8.88236
			23547	2547	10.8167	10.4035	1.11242
		F24	44731	9283	20.7529
			45306	8914	19.6751
			46875	8354	17.8219	19.4166	1.21048
		F48	108078	18980	17.5614
			125847	19024	15.1168
			112057	14854	13.2558	15.3113	1.76314
