# Supplementary material for: Heat shock proteins (HSP 90, 70, 60, and 27) in Galleria mellonella (Lepidoptera) hemolymph are affected by infection with Conidiobolus coronatus (Entomophthorales)
Source: PLoS One. 2020 Feb 6;15(2):e0228556. doi: 10.1371/journal.pone.0228556 (PMC7004346; doi:10.1371/journal.pone.0228556)
Supplement: S2 Table — SD- standard deviation; F24- larvae sampled immediately after 24-hour exposure to fungal infection; F48- larvae sampled 24 hours after 24-hour exposure. (XLSX) [file pone.0228556.s002.xlsx]

## Sheet: Arkusz1
HSP 90					HSP 70					HSP 60					HSP 27
	Concentration [ng/ml]					Concentration [ng/ml]					Concentration [ng/ml]					Concentration [ng/ml]
		mean	SD				mean	SD				mean	SD				mean	SD
control	0.515				control	0.0452				control	0.3425				control	0.0536
	0.758					0.0512					0.3714					0.0612
	0.354	0.542333	0.166061			0.0375	0.0446333	0.00560734			0.3185	0.344133	0.0216272			0.0495	0.0547667	0.00484722
F 24	0.478				F 24	0.0445				F 24	1.2145				F 24	0.102
	0.377					0.0551					1.0756					0.0982
	0.511	0.455333	0.0570049			0.0621	0.0539	0.0072351			1.0541	1.11473	0.0710896			0.125	0.1084	0.01184
F 48	2.135				F 48	0.0475				F 48	2.025				F 48	0.092
	2.452					0.0544					1.6211					0.087
	1.754	2.11367	0.285356			0.0648	0.0555667	0.00711071			1.158	1.60137	0.354226			0.102	0.0936667	0.0062361
